# Supplementary material for: Study on Quality Characteristic of Chebulae Fructus and Its Adulterants and Degradation Pathway of Hydrolyzable Tannins
Source: Molecules. 2024 May 20;29(10):2399. doi: 10.3390/molecules29102399 (PMC11123712; doi:10.3390/molecules29102399)
Supplement: Supplementary file 1 [file molecules-29-02399-s001.zip]

Archive with 1 entries (1 files):
- molecules-2940490-supplementary.pdf
